# Supplementary material for: Connectomic insight into unique stroke patient recovery after rTMS treatment
Source: Front Neurol. 2023 Jul 6;14:1063408. doi: 10.3389/fneur.2023.1063408 (PMC10359072; doi:10.3389/fneur.2023.1063408)
Supplement: Supplementary file 2 [file Table_2.XLS]

## Sheet: Sheet1
Case ID	Deidentification ID	Stroke Type	Time of stroke onset	Hospitalization duration (Days)	Lesion Side （Left = 1；Right = 2；Bilateral = 3）	Lesion description	Educational level	advantage hand	History of cerebrovascular disease （Yes = 1; No = 0)	History of hypertension （Yes = 1; No = 0)	History of diabetes （Yes = 1; No = 0)	History of coronary heart disease （Yes = 1; No = 0)	History of hyperlipidemia （Yes = 1; No = 0)	History of anemia （Yes = 1; No = 0)	History of general anesthesia during surgery （Yes = 1; No = 0)	History of traumatic brain injury （Yes = 1; No = 0)	Family history of stroke （Yes = 1; No = 0)	Smoking history （Yes = 1; No = 0)	Drinking history（Yes = 1; No = 0)	Medication History（Yes = 1; No = 0)	TMS side	TMS target	TMS protocol	TMS-Hz
LYJ-001LDL-01	Arteriole occlusive type	Lacuna	2021-01-01	11	2	Dorsal Thalamus	Middle school	Right hand	0	0	0	0	0	0	0	0	0	0	0	0	L	M1	iTBS	50HZ
LYJ-002DKF-1	Arteriole occlusive type	Lacuna	2010-09-12	9	2	Basal Gangolia - corona radiata	Middle school	Right hand	0	1	1	0	1	0	0	0	0	0	0	0	L	M1	Low freq	1Hz
LYJ-003CDH-1	Arteriole occlusive type	Lacuna	2020-09-20	8	2	Basal Gangolia	Middle school	Right hand	0	0	1	0	1	0	0	0	0	0	0	0	R	M1	iTBS	50HZ
LYJ-004NXQ-I	Arteriole occlusive type	Lacuna	2020-09-14	12	2	Basal Gangolia/Frontal	Middle school	Right hand	0	0	0	0	0	0	0	0	0	0	0	0	L	M1	Low freq	1Hz
LYJ-005CD-1	Arteriole occlusive type	Lacuna	2020-09-19	9	1	Corona radiata	High school	Right hand	0	1	0	1	0	0	0	0	0	0	0	0	R	M1	High freq	10Hz
LYJ-007-FEH-01	Arteriole occlusive type	Lacuna	2020-09-11	10	1	Basal Gangolia/Frontal	College	Right hand	0	1	1	0	1	0	0	0	0	0	0	0	L	M1	High freq	10Hz
LYJ-OO8SDP-1	Arteriole occlusive type	Lacuna	202011/1	10	2	Frontoparietal, callosum, corticonuclear tract	Elementary school	Right hand	0	1	1	0	1	0	0	0	0	0	0	0	R	M1	High freq	10Hz
LYJ-009WDY-1	Arteriole occlusive type	Lacuna	2020-11-23	12	1	Basal Gangolia - corona radiata	Middle school	Right hand	0	0	0	0	0	0	0	0	0	0	0	0	L	M1	iTBS	50HZ
LYJ-010ZWN-1	Arteriole occlusive type	Lacuna	2020-11-22	12	2	Basal Gangolia - corona radiata	Elementary school	Right hand	0	0	0	0	0	0	0	0	0	0	0	0	R	M1	iTBS	50HZ
LYJ-012LYH-01	Arteriole occlusive type	Lacuna	2021-03-22	9	2	Basal Gangolia - corona radiata	College	Right hand	0	1	1	0	0	0	0	0	0	0	0	0	R	M1	High freq	10Hz
LYJ-014GJH-01	Arteriole occlusive type	Lacuna	2021-03-25	9	2	Basal Gangolia	College	Right hand	0	1	1	0	1	0	0	0	0	0	0	0	R	M1	High freq	10Hz
LYJ-015MLF-01	Arteriole occlusive type	Lacuna	2021-03-27	11	2	Posterior limb of internal capsule, dorsal thalamus	Middle school	Right hand	0	1	0	0	0	0	0	0	0	0	0	0	R	M1	High freq	10Hz
LYJ-016WGJ-01	Arteriole occlusive type	Lacuna	2021-03-25	8	2	Basal Gangolia - corona radiata	Non-educated	Right hand	0	0	0	0	0	0	0	0	0	0	0	0	R	M1	High freq	10Hz
LYJ-019LDM-01	Arteriole occlusive type	Lacuna	2020-11-25	10	2	Cerebral peduncles, Basal Gangolia - corona radiata	Elementary school	Right hand	0	0	0	0	0	0	0	0	0	0	0	0	R	M1	iTBS	50HZ
LYJ-020WQY-01	Arteriole occlusive type	Lacuna	2021-05-08	9	1	Corona radiata	High school	Right hand	0	0	0	0	0	0	0	0	0	0	0	0	R	M1	Low freq	1Hz
LYJ-023-01	Arteriole occlusive type	Lacuna	2021-05-29	8	2	Thalamus, Pons	Elementary school	Right hand	0	0	0	0	0	0	0	0	0	0	0	0	L	M1	Low freq	1Hz
LYJ-024LSH-01	Arteriole occlusive type	Lacuna	2021-06-15	8	2	Basal Gangolia, temporal-occipital	College	Right hand	0	1	0	0	0	0	0	0	0	0	0	0	L	M1	Low freq	1Hz
LYJ-O29LYN-01	Arteriole occlusive type	Lacuna	2021-07-18	12	2	Basal Gangolia - corona radiata	Elementary school	Right hand	0	1	0	0	0	0	0	0	0	0	0	0	L	M1	Low freq	1Hz
LYJ-031SJC-01	Arteriole occlusive type	Lacuna	2021-06-17	8	1	Basal Gangolia - corona radiata, Occipital	Middle school	Right hand	0	1	1	1	1	0	0	0	0	0	1	1	L	M1	High freq	10Hz
LYJ-034LHG-01	Arteriole occlusive type	Lacuna	2021-09-04	10	1	Basal Gangolia - corona radiata	High school	Right hand	0	0	0	0	1	0	0	0	0	0	0	0	R	M1	High freq	10Hz
LYJ-O38ZYF-01	Arteriole occlusive type	Lacuna	2021-06-06	10	1	Basal Gangolia - corona radiata	High school	Right hand	0	1	1	0	1	0	0	0	0	0	0	0	L	M1	Low freq	1Hz
LYJ-039WWM-01	Arteriole occlusive type	Lacuna	2021-09-22	9	2	Posterior limb of internal capsule, dorsal thalamus	Elementary school	Right hand	0	1	1	0	1	0	0	0	0	0	0	0	L	M1	High freq	10Hz
